# Supplementary material for: Identification of amitriptyline HCl, flavin adenine dinucleotide, azacitidine and calcitriol as repurposing drugs for influenza A H5N1 virus-induced lung injury
Source: PLoS Pathog. 2020 Mar 16;16(3):e1008341. doi: 10.1371/journal.ppat.1008341 (PMC7075543; doi:10.1371/journal.ppat.1008341)
Supplement: S1 Table — (XLSX) [file ppat.1008341.s005.xlsx]

## Sheet: Sheet1
	Table.S1 Top3 pathway enrichment clusters in H1N1/H5N1 infected A549 cells
	Order	Pathway cluster	H5N1		H1N1
			DEG count	Pathway count	DEG count	Pathway count
	1	immune response	640	229	421	209
	2	neurophysiologycal	224	35	148	31
	3	apoptosis	194	26	147	23
