# Supplementary material for: Identification of amitriptyline HCl, flavin adenine dinucleotide, azacitidine and calcitriol as repurposing drugs for influenza A H5N1 virus-induced lung injury
Source: PLoS Pathog. 2020 Mar 16;16(3):e1008341. doi: 10.1371/journal.ppat.1008341 (PMC7075543; doi:10.1371/journal.ppat.1008341)
Supplement: S2 Table — (XLSX) [file ppat.1008341.s006.xlsx]

## Sheet: Sheet1
	Table.S2 Drugs information
	ID	Drug	Product number	Company	Dosage
					In vitro (µM)	In vivo（mg/kg/d）
	1	Adenine	S1981	Selleck	100	—
	2	FAD (flavin adenine dinucleotide)	F6625	Sigma-Aldrich	300	100
	3	L-Mimosine	S7446	Selleck	100	—
	4	Ribostamycin Sulfate	S4215	Selleck	100	—
	5	Fluconazole	S1331	Selleck	100	—
	6	Digoxin	S4290	Selleck	0.1	90
	7	Tetracycline HCl	S2574	Selleck	100	—
	8	Zidovudine	S2579	Selleck	100	—
	9	Adapalene	S1276	Selleck	10	100
	10	Bimatoprost	S1407	Selleck	100	—
	11	Pimecrolimus	S5004	Selleck	10	—
	12	Aspirin	S3017	Selleck	100	—
	13	Amitriptyline HCl	S3183	Selleck	100	45
	14	Azacitidine	S1782	Selleck	10	25
	15	Biotin	S3130	Selleck	100	—
	16	Bortezomib	S1013	Selleck	0.01	0.5
	17	Bosutinib	S1014	Selleck	3	75
	18	Calcitriol	S1466	Selleck	30	0.1
	19	Carvedilol	S1831	Selleck	30	—
	20	Cladribine	S1199	Selleck	30	0.8
	21	Dabrafenib	S2807	Selleck	10	—
	22	Dasatinib	S1021	Selleck	30	20
	23	DMF(Dimethyl Fumarate )	S2586	Selleck	100	35
	24	Dofetilide	S1658	Selleck	100	—
	25	Isoprenaline HCl	S2566	Selleck	10	—
	26	Lovastatin	S2061	Selleck	30	—
	27	Nicotinamide	S1899	Selleck	100	—
	28	Pentostatin	HY-A0006	Med Chem Express	300	1
	29	Pyrimethamine	S2006	Selleck	100	4
	30	Ruxolitinib	S1378	Selleck	100	3
	31	Sulfasalazine	S1576	Selleck	100	—
	32	Tofacitinib	S2789	Selleck	10	—
	33	Vorinostat	S1047	Selleck	10	60
	34	Choline	292257	Sigma-Aldrich	100	—
	35	Cyclothiazide	C9847	Sigma-Aldrich	100	—
	36	Glutathione	G4251	Sigma-Aldrich	100	—
	37	Isradipine	I6658	Sigma-Aldrich	100	—
	38	L-Aspartic Acid	A8949	Sigma-Aldrich	100	—
	39	Succinic acid	S3674	Sigma-Aldrich	100	—
	40	Sulfinpyrazone	S9509	Sigma-Aldrich	100	—
	41	Trimethadione	T2100000	Sigma-Aldrich	100	—
