# Supplementary material for: Identification of amitriptyline HCl, flavin adenine dinucleotide, azacitidine and calcitriol as repurposing drugs for influenza A H5N1 virus-induced lung injury
Source: PLoS Pathog. 2020 Mar 16;16(3):e1008341. doi: 10.1371/journal.ppat.1008341 (PMC7075543; doi:10.1371/journal.ppat.1008341)
Supplement: S3 Table — (XLSX) [file ppat.1008341.s007.xlsx]

## Sheet: Sheet1
Table. S3 Traditional/Lung disease related objects in Top 5 pathways of Amitriptyline HCl (No.13) administration
Pathway rank	Pathway name	p-value	FDR	Pathway included objects	DEGs	Traditional disease related							Lung disease related
						Mental Disorders	Nervous System Neoplasms	Neurodegenerative Diseases	Autoimmune Diseases of the Nervous System	Neurologic Manifestations	Neuromuscular Diseases		Lung Neoplasms	Lung Diseases, Interstitial	Lung Diseases, Obstructive	Pulmonary Fibrosis
1	Cytoskeleton remodeling_Keratin filaments	7.82562e-07	0.000414758	14-3-3 gamma		Y				Y			Y
				Actin cytoskeletal
				BPAG1	Y								Y
				CDK1 (p34)		Y		Y			Y		Y
				Desmoplakin	Y								Y
				Envoplakin									Y
				Epiplakin			Y						Y
				GRB2
				JNK(MAPK8-10)
				Keratin 1									Y	Y		Y
				Keratin 13	Y								Y
				Keratin 14									Y	Y		Y
				Keratin 16									Y	Y		Y
				Keratin 17									Y	Y		Y
				Keratin 18									Y
				Keratin 19									Y	Y		Y
				Keratin 2									Y	Y		Y
				Keratin 4	Y								Y	Y	Y	Y
				Keratin 5	Y								Y	Y	Y	Y
				Keratin 6A									Y	Y	Y	Y
				Keratin 6C									Y
				Keratin 7			Y						Y	Y	Y	Y
				Keratin 8			Y						Y	Y	Y	Y
				PPL(periplakin)									Y
				Plakophilin 1	Y				Y
				Plakophilin 2									Y
				Plectin 1		Y					Y		Y
				Trichoplein									Y
				Tubulin (in microtubules)
				Tubulin alpha
				Tubulin beta
				Tubulin gamma 1									Y
				Vimentin		Y	Y				Y		Y		Y
2	Th9 cells in asthma	6.14045e-05	0.0162722	Activin A
				CCL13					Y					Y	Y
				CCL7	Y		Y		Y				Y	Y	Y	Y
				CGRP		Y							Y	Y
				CRLR									Y
				Cyclic AMP intracellular		Y		Y							Y	Y
				Eotaxin	Y				Y					Y	Y	Y
				GATA-3						Y			Y
				GCN5									Y
				GSK3 beta		Y		Y	Y		Y				Y
				IKK-alpha					Y				Y
				IL-25 (IL-17E)
				IL-33		Y		Y					Y		Y
				IL-4	Y	Y			Y	Y	Y		Y	Y		Y
				IL-4R type I
				IL-5	Y						Y		Y		Y	Y
				IL-5 receptor
				IL-9					Y				Y			Y
				IL-9 receptor
				IL17BR	Y								Y
				IRF4	Y				Y
				JAK2		Y		Y					Y
				MGF				Y			Y		Y
				MHC class II
				NF-AT1(NFATC2)		Y			Y				Y
				NF-kB p52/RelB
				NF-kB2 (p100)
				NF-kB2 (p52)
				NIK(MAP3K14)									Y
				OX40(TNFRSF4)					Y					Y
				OX40L(TNFSF4)									Y
				PKA-cat (cAMP-dependent)
				PKA-reg (cAMP-dependent)
				PU.1									Y			Y
				RAMP1
				RelA (p65 NF-kB subunit)							Y		Y		Y	Y
				ST2(L)									Y		Y
				STAT5
				STAT6					Y				Y
				TCR alpha/beta
				TGF-beta									Y
				TGF-beta 1		Y	Y	Y	Y	Y	Y		Y	Y	Y	Y
				TRAF6					Y				Y
				TSLP									Y
				TSLPR
				p300									Y
3	Basophil migration in asthma	0.0001504	0.0196688	(trans)-5-Oxoeicosatetraenoic acid extracellular region
				C5a											Y
				C5aR		Y		Y					Y		Y
				CCL13					Y					Y	Y
				CCL18		Y			Y				Y	Y	Y
				CCL2		Y		Y	Y		Y		Y	Y	Y	Y
				CCL5			Y	Y	Y		Y		Y	Y	Y	Y
				CCL7	Y		Y		Y				Y	Y	Y	Y
				CCL8					Y				Y
				CCR1		Y	Y						Y
				CCR2					Y				Y	Y	Y
				CCR3		Y		Y	Y						Y
				CRTH2									Y		Y
				E-selectin	Y		Y		Y				Y	Y	Y	Y
				Eotaxin	Y				Y					Y	Y	Y
				Eotaxin-2									Y	Y
				Eotaxin-3									Y	Y
				FPRL1									Y		Y
				FPRL2									Y
				Fc epsilon RI											Y
				Fibronectin		Y	Y						Y		Y
				G-protein alpha-i family
				G-protein beta/gamma
				GM-CSF					Y				Y	Y	Y	Y
				GM-CSF receptor
				ICAM1		Y	Y	Y	Y	Y	Y		Y	Y	Y	Y
				IL-3		Y			Y				Y		Y	Y
				IL-3 receptor
				IL-33		Y		Y					Y		Y
				IL-5	Y						Y		Y		Y	Y
				IL-5 receptor
				IL-8		Y		Y	Y	Y			Y	Y	Y	Y
				IL8RA		Y			Y				Y	Y	Y	Y
				IL8RB	Y	Y		Y	Y				Y	Y	Y	Y
				ITGAM		Y		Y		Y			Y	Y	Y	Y
				IgE											Y	Y
				MIP-1-alpha		Y		Y	Y				Y	Y	Y	Y
				MMP-9		Y	Y	Y	Y	Y	Y		Y	Y	Y	Y
				Oxoeicosanoid receptor 1					Y				Y
				P-selectin	Y	Y		Y	Y				Y		Y	Y
				PI3K cat class IB (p110-gamma)		Y							Y
				PI3K reg class IB (p101)									Y
				PLAU (UPA)		Y	Y	Y					Y	Y	Y	Y
				PLAUR (uPAR)		Y	Y	Y					Y		Y	Y
				PSGL-1					Y						Y
				Prostaglandin D2 extracellular region											Y
				ST2(L)									Y		Y
				Secretoneurin
				Substance P extracellular region		Y		Y					Y		Y
				VCAM1			Y		Y				Y		Y
				VEGF-A		Y	Y	Y	Y	Y	Y		Y	Y	Y	Y
				VEGFR-2			Y	Y					Y		Y
				alpha-4/beta-1 integrin
				alpha-L/beta-2 integrin
				alpha-M/beta-2 integrin											Y
4	Development_MAG-dependent inhibition of neurite outgrowth	0.000195988	0.0196688	ADAM17									Y		Y
				Actin cytoskeletal
				BDNF		Y		Y	Y	Y			Y	Y	Y
				Cofilin
				Destrin									Y
				Ganglioside GD1a extracellular region
				LIMK1			Y	Y			Y
				Lingo1					Y				Y
				MAG		Y				Y	Y		Y
				MELC	Y
				MLCP (cat)
				MLCP (reg)									Y
				MRLC
				MyHC	Y
				Myosin II
				N-Acetylneuraminic acid extracellular region									Y
				NGF		Y		Y	Y				Y		Y
				NGFR (CTF)	Y
				NGFR (ICD)	Y
				NGFR(TNFRSF16)	Y	Y	Y	Y			Y		Y		Y
				NT-3		Y		Y						Y	Y
				NT-4/5									Y		Y
				OMgp		Y	Y		Y	Y	Y		Y
				RASGRF1									Y
				ROCK
				RTN4R		Y		Y
				Reticulon 4		Y	Y	Y	Y				Y
				RhoA		Y							Y	Y	Y	Y
				RhoGDI alpha
				TrkA		Y		Y	Y	Y	Y		Y		Y
				TrkB		Y		Y	Y				Y		Y
				TrkC		Y		Y					Y		Y
				gamma-Secretase complex
				ganglioside GT1b extracellular region
				p200RhoGAP									Y
5	Skeletal muscle atrophy in COPD	0.000222665	0.0196688	14--3--3
				4E-BP1		Y	Y	Y			Y		Y		Y
				AFX1											Y
				AKT(PKB)
				ALK-4									Y
				ActRIIB									Y
				Beta TnTF
				Desmin		Y	Y	Y			Y		Y		Y
				ELAVL1 (HuR)			Y						Y
				ERK1/2									Y
				ERK2 (MAPK1)		Y	Y	Y	Y		Y		Y		Y	Y
				FKHR						Y					Y
				FOXO3A					Y						Y
				GSK3 beta		Y		Y	Y		Y				Y
				I-kB
				IGF-1		Y	Y	Y			Y		Y	Y	Y	Y
				JunD									Y
				KCRM							Y		Y		Y
				L-Arginine cytoplasm		Y		Y		Y					Y
				MAFbx				Y		Y	Y				Y
				MELC	Y
				MLC1F	Y								Y
				MLC2									Y
				MRLC
				MYBPC1	Y	Y							Y
				MYOD									Y		Y
				MYOG	Y								Y		Y
				MuRF1
				MyHC	Y
				Myosin-IIA							Y		Y		Y
				Myostatin	Y					Y	Y		Y		Y
				NEDD4									Y		Y
				NF-kB p50/p65
				NFKBIA									Y		Y	Y
				NO intracellular		Y		Y		Y
				O(,2)('-) cytoplasm
				ONOO('-) intracellular
				PPARGC1 (PGC1-alpha)		Y		Y					Y		Y
				RAD6											Y
				REDD1				Y					Y
				RHEB2				Y					Y
				RelA (p65 NF-kB subunit)							Y		Y		Y	Y
				SMAD2									Y		Y
				SMAD3		Y	Y	Y					Y		Y	Y
				TGF-beta receptor type I									Y	Y	Y
				TNF-alpha		Y	Y	Y	Y	Y	Y		Y	Y	Y	Y
				Tuberin		Y	Y	Y		Y			Y
				Vimentin		Y	Y				Y		Y		Y
				beta-MHC			Y			Y	Y		Y
				eIF2B5				Y	Y	Y			Y
				eIF3
				eIF3S5									Y
				iNOS		Y	Y	Y	Y		Y		Y	Y	Y	Y
				mTOR		Y	Y	Y	Y				Y
				p38 MAPK
				p38alpha (MAPK14)				Y					Y		Y	Y
				p70 S6 kinase1		Y	Y	Y	Y		Y		Y		Y
