# Supplementary material for: Identification of amitriptyline HCl, flavin adenine dinucleotide, azacitidine and calcitriol as repurposing drugs for influenza A H5N1 virus-induced lung injury
Source: PLoS Pathog. 2020 Mar 16;16(3):e1008341. doi: 10.1371/journal.ppat.1008341 (PMC7075543; doi:10.1371/journal.ppat.1008341)
Supplement: S4 Table — (XLSX) [file ppat.1008341.s008.xlsx]

## Sheet: Sheet1
Table. S4 Traditional/Lung disease related objects in Top 5 pathways of FAD (No.2) administration
Pathway rank	Pathway name	p-value	FDR	Pathway included objects	DEGs	Traditional disease related			Lung disease related
						Corneal Diseases(Keratitis)	Nutrition Disorders(Vitamin B Deficiency)		Lung Neoplasms	Lung Diseases, Interstitial	Lung Diseases, Obstructive	Pulmonary Fibrosis
1	Cytoskeleton remodeling_Keratin filaments	1.88673e-09	9.99966e-07	14-3-3 gamma					Y
				Actin cytoskeletal
				BPAG1	Y				Y
				CDK1 (p34)					Y
				Desmoplakin					Y
				Envoplakin					Y
				Epiplakin					Y
				GRB2
				JNK(MAPK8-10)
				Keratin 1	Y				Y	Y		Y
				Keratin 13	Y				Y
				Keratin 14					Y	Y		Y
				Keratin 16					Y	Y		Y
				Keratin 17	Y				Y	Y		Y
				Keratin 18					Y
				Keratin 19					Y	Y		Y
				Keratin 2					Y	Y		Y
				Keratin 4	Y				Y	Y	Y	Y
				Keratin 5	Y				Y	Y	Y	Y
				Keratin 6A	Y				Y	Y	Y	Y
				Keratin 6C					Y
				Keratin 7					Y	Y	Y	Y
				Keratin 8					Y	Y	Y	Y
				PPL(periplakin)					Y
				Plakophilin 1	Y
				Plakophilin 2					Y
				Plectin 1					Y
				Trichoplein					Y
				Tubulin (in microtubules)
				Tubulin alpha
				Tubulin beta
				Tubulin gamma 1					Y
				Vimentin					Y		Y
2	Skeletal muscle atrophy in COPD	0.000229854	0.0609113	14--3--3
				4E-BP1					Y		Y
				AFX1							Y
				AKT(PKB)
				ALK-4					Y
				ActRIIB					Y
				Beta TnTF
				Desmin					Y		Y
				ELAVL1 (HuR)					Y
				ERK1/2					Y
				ERK2 (MAPK1)					Y		Y	Y
				FKHR							Y
				FOXO3A							Y
				GSK3 beta							Y
				I-kB
				IGF-1		Y			Y	Y	Y	Y
				JunD					Y
				KCRM					Y		Y
				L-Arginine cytoplasm		Y					Y
				MAFbx							Y
				MELC	Y
				MLC1F	Y				Y
				MLC2					Y
				MRLC
				MYBPC1	Y				Y
				MYOD					Y		Y
				MYOG	Y				Y		Y
				MuRF1
				MyHC	Y
				Myosin-IIA					Y		Y
				Myostatin	Y				Y		Y
				NEDD4					Y		Y
				NF-kB p50/p65
				NFKBIA					Y	Y	Y	Y
				NO intracellular
				O(,2)('-) cytoplasm
				ONOO('-) intracellular
				PPARGC1 (PGC1-alpha)					Y		Y
				RAD6							Y
				REDD1					Y
				RHEB2					Y
				RelA (p65 NF-kB subunit)					Y		Y	Y
				SMAD2					Y		Y
				SMAD3		Y	Y		Y		Y	Y
				TGF-beta receptor type I					Y	Y	Y
				TNF-alpha			Y		Y	Y	Y	Y
				Tuberin					Y
				Vimentin					Y		Y
				beta-MHC					Y
				eIF2B5					Y
				eIF3
				eIF3S5					Y
				iNOS					Y	Y	Y	Y
				mTOR					Y
				p38 MAPK
				p38alpha (MAPK14)					Y		Y	Y
				p70 S6 kinase1					Y		Y
3	Stem cells_Embryonal epaxial myogenesis	0.00107747	0.190353	BMP4					Y
				Beta-catenin
				DLL1					Y
				FZD1					Y			Y
				FZD6					Y
				Frizzled
				GLI-1					Y
				GLI-3					Y
				HES1
				KIF27					Y
				Lef-1
				MYF5	Y				Y
				MYF6	Y				Y
				MYOD					Y		Y
				MYOG	Y				Y		Y
				Myostatin	Y				Y		Y
				NOTCH1 receptor
				Noggin
				PAX3
				PTCH1					Y	Y	Y	Y
				Pitx2		Y
				SHH					Y	Y		Y
				SMAD3		Y	Y		Y		Y	Y
				STK36
				SUFU					Y
				Smoothened					Y
				WNT
				WNT1					Y
				WNT11					Y
				WNT3A					Y
				WNT6
4	NMDA-independent presynaptic long-term potentiation in Huntington's disease	0.00164802	0.218363	1,2-Diacylglycerol intracellular
				ATP cytoplasm							Y
				Actin cytoskeletal
				Adenylate cyclase type I					Y
				Adenylate cyclase type VIII
				BDNF					Y	Y	Y
				CACNA1E					Y
				Ca('2+) cytosol								Y
				Ca('2+) endoplasmic reticulum lumen								Y
				Ca('2+) extracellular region								Y
				Calmodulin
				Cl('-) extracellular region								Y
				Cl('-) intracellular								Y
				Complexin 2
				Csk
				Cyclic AMP intracellular							Y	Y
				G-protein alpha-q					Y
				GABA extracellular region
				GABA-A receptor
				GluR5	Y				Y
				GluR6	Y				Y
				GluR7					Y
				HCN	Y
				HCN1	Y				Y
				IP3 intracellular
				IP3 receptor
				L-Glutamic acid extracellular region			Y
				MARCKS					Y
				MUNC13-1					Y
				Na('+) cytosol								Y
				Na('+) extracellular region								Y
				PKA-cat (cAMP-dependent)
				PKA-reg (cAMP-dependent)
				PKC-alpha					Y		Y
				PKC-epsilon					Y
				PLC-beta
				PLC-gamma 1					Y		Y
				PtdIns(4,5)P2 intracellular
				RIMS1					Y
				Rab-3A					Y
				Rabphilin-3A					Y
				Ryanodine receptor 2					Y		Y
				SNAP-25					Y
				Synaptotagmin I	Y				Y
				Syntaxin 1A					Y
				TrkB					Y		Y
				VAMP2
				Zn('2+) cytosol							Y
				Zn('2+) extracellular region
				c-Src					Y			Y
				mGluR1					Y
				mGluR5					Y
5	Stem cells_Early embryonal hypaxial myogenesis	0.00211063	0.223727	Adenylate cyclase								Y
				BMP4					Y
				Beta-catenin					Y		Y
				CREB1							Y
				Cyclic AMP intracellular							Y	Y
				Dsh
				FGFR4					Y
				FZD7					Y
				Frizzled
				GLI-1					Y
				GLI-2					Y
				GLI-3					Y		Y
				GSK3 beta							Y
				KIF27					Y
				Lef-1
				MSX1					Y
				MYF5	Y				Y
				MYF6	Y				Y
				MYOD					Y		Y
				MYOG	Y				Y		Y
				Myostatin	Y				Y		Y
				Noggin
				PAX3
				PKA-cat (cAMP-dependent)
				PKA-reg (cAMP-dependent)
				PKC
				PTCH1					Y	Y	Y	Y
				Paraxis					Y
				SHH					Y	Y		Y
				SMAD3		Y	Y		Y		Y	Y
				STK36
				SUFU					Y
				Smoothened					Y
				WNT11					Y
				WNT6
				WNT7A					Y
