# Supplementary material for: Identification of amitriptyline HCl, flavin adenine dinucleotide, azacitidine and calcitriol as repurposing drugs for influenza A H5N1 virus-induced lung injury
Source: PLoS Pathog. 2020 Mar 16;16(3):e1008341. doi: 10.1371/journal.ppat.1008341 (PMC7075543; doi:10.1371/journal.ppat.1008341)
Supplement: S5 Table — (XLSX) [file ppat.1008341.s009.xlsx]

## Sheet: Sheet1
Table. S5 Traditional/Lung disease related objects in Top 5 pathways of Azacitidine (No.14) administration
Pathway rank	Pathway name	p-value	FDR	Pathway included objects	DEGs	Traditional disease related			Lung disease related
						Leukemia	Anemia		Lung Neoplasms	Lung Diseases, Interstitial	Lung Diseases, Obstructive	Pulmonary Fibrosis
1	Cytoskeleton remodeling_Keratin filaments	8.34913e-10	4.50853e-07	14-3-3 gamma					Y
				Actin cytoskeletal
				BPAG1	Y	Y			Y
				CDK1 (p34)					Y
				Desmoplakin					Y
				Envoplakin					Y
				Epiplakin					Y
				GRB2		Y
				JNK(MAPK8-10)
				Keratin 1	Y	Y			Y	Y		Y
				Keratin 13	Y				Y
				Keratin 14		Y			Y	Y		Y
				Keratin 16					Y	Y		Y
				Keratin 17	Y				Y	Y		Y
				Keratin 18					Y
				Keratin 19					Y	Y		Y
				Keratin 2		Y			Y	Y		Y
				Keratin 4	Y				Y	Y	Y	Y
				Keratin 5	Y				Y	Y	Y	Y
				Keratin 6A	Y				Y	Y	Y	Y
				Keratin 6C					Y
				Keratin 7					Y	Y	Y	Y
				Keratin 8					Y	Y	Y	Y
				PPL(periplakin)					Y
				Plakophilin 1	Y
				Plakophilin 2					Y
				Plectin 1		Y			Y
				Trichoplein					Y
				Tubulin (in microtubules)
				Tubulin alpha
				Tubulin beta
				Tubulin gamma 1					Y
				Vimentin					Y		Y
2	Stem cells_Embryonal epaxial myogenesis	5.45293e-05	0.0115067	BMP4					Y
				Beta-catenin		Y
				DLL1		Y			Y
				FZD1		Y			Y			Y
				FZD6					Y
				Frizzled
				GLI-1		Y			Y
				GLI-3					Y
				HES1			Y
				KIF27					Y
				Lef-1		Y
				MYF5	Y				Y
				MYF6	Y				Y
				MYOD					Y		Y
				MYOG	Y	Y			Y		Y
				Myostatin	Y				Y		Y
				NOTCH1 receptor
				Noggin
				PAX3
				PTCH1		Y			Y	Y	Y	Y
				Pitx2
				SHH		Y			Y	Y		Y
				SMAD3					Y		Y	Y
				STK36
				SUFU					Y
				Smoothened					Y
				WNT	Y
				WNT1					Y
				WNT11					Y
				WNT3A					Y
				WNT6
3	Protein folding and maturation_Bradykinin / Kallidin maturation	6.39259e-05	0.0115067	ACE1		Y	Y		Y		Y
				ACE2					Y	Y	Y
				Aminopeptidase P2					Y
				BDKRB1		Y			Y
				BDKRB2					Y		Y
				Bradykinin	Y
				Bradykinin = des-Arg9-bradykinin
				CD13		Y			Y
				CPB2					Y		Y
				Carboxypeptidase M					Y		Y
				Carboxypeptidase N (cat)					Y
				Carboxypeptidase N (reg)					Y
				ECE1					Y
				ENPEP					Y
				High mol.weight kininogen = Bradykinin
				High mol.weight kininogen = Kallidin
				KNG	Y				Y
				Kallidin	Y
				Kallidin = Bradykinin
				Kallidin = des-Arg10-kallidin
				Low mol.weight kininogen = Kallidin
				MMP-8					Y	Y	Y	Y
				Meprin A, alpha					Y
				Neprilysin		Y			Y		Y
				Plasma kallikrein					Y
				Plasmin
				Prolyl endopeptidase					Y
				Thimet oligopeptidase					Y
				Tissue kallikreins
				des-Arg10-kallidin	Y
				des-Arg10-kallidin = des-Arg9-bradykinin
				des-Arg9-bradykinin	Y
4	Skeletal muscle atrophy in COPD	0.000139369	0.0188149	14--3--3
				4E-BP1		Y			Y		Y
				AFX1		Y					Y
				AKT(PKB)
				ALK-4					Y
				ActRIIB					Y
				Beta TnTF
				Desmin					Y		Y
				ELAVL1 (HuR)					Y
				ERK1/2					Y
				ERK2 (MAPK1)		Y	Y		Y		Y	Y
				FKHR		Y					Y
				FOXO3A		Y					Y
				GSK3 beta		Y					Y
				I-kB
				IGF-1		Y	Y		Y	Y	Y	Y
				JunD		Y			Y
				KCRM			Y		Y		Y
				L-Arginine cytoplasm							Y
				MAFbx							Y
				MELC	Y
				MLC1F	Y				Y
				MLC2					Y
				MRLC
				MYBPC1	Y				Y
				MYOD					Y		Y
				MYOG	Y	Y			Y		Y
				MuRF1
				MyHC	Y
				Myosin-IIA		Y			Y		Y
				Myostatin	Y				Y		Y
				NAD(P)H + O(,2) + L-Arginine + H('+) = NO + L-Citrulline + NADP('+) + H(,2)O
				NEDD4					Y		Y
				NF-kB p50/p65
				NFKBIA					Y	Y	Y	Y
				NO + O(,2)('-) = ONOO('-)
				NO intracellular
				O(,2)('-) cytoplasm
				ONOO('-) intracellular
				PPARGC1 (PGC1-alpha)					Y		Y
				RAD6							Y
				REDD1					Y
				RHEB2					Y
				RelA (p65 NF-kB subunit)		Y			Y		Y	Y
				SMAD2					Y		Y
				SMAD3					Y		Y	Y
				TGF-beta receptor type I					Y	Y	Y
				TNF-alpha		Y	Y		Y	Y	Y	Y
				Tuberin					Y
				Vimentin					Y		Y
				beta-MHC		Y			Y
				eIF2B5					Y
				eIF3
				eIF3S5					Y
				iNOS		Y	Y		Y	Y	Y	Y
				mTOR		Y			Y
				p38 MAPK
				p38alpha (MAPK14)		Y			Y		Y	Y
				p70 S6 kinase1		Y			Y		Y
5	Stem cells_Early embryonal hypaxial myogenesis	0.00150771	0.162832	ATP = Cyclic AMP + Pyrophosphate
				Adenylate cyclase								Y
				BMP4					Y
				Beta-catenin		Y			Y		Y
				CREB1		Y					Y
				Cyclic AMP intracellular			Y				Y	Y
				Dsh
				FGFR4					Y
				FZD7					Y
				Frizzled
				GLI-1		Y			Y
				GLI-2		Y			Y
				GLI-3					Y		Y
				GSK3 beta		Y					Y
				KIF27					Y
				Lef-1		Y
				MSX1					Y
				MYF5	Y				Y
				MYF6	Y				Y
				MYOD					Y		Y
				MYOG	Y	Y			Y		Y
				Myostatin	Y				Y		Y
				Noggin
				PAX3
				PKA-cat (cAMP-dependent)
				PKA-reg (cAMP-dependent)
				PKC
				PTCH1		Y			Y	Y	Y	Y
				Paraxis					Y
				SHH		Y			Y	Y		Y
				SMAD3					Y		Y	Y
				STK36
				SUFU					Y
				Smoothened					Y
				WNT11					Y
				WNT6
				WNT7A					Y
