# Supplementary material for: Identification of amitriptyline HCl, flavin adenine dinucleotide, azacitidine and calcitriol as repurposing drugs for influenza A H5N1 virus-induced lung injury
Source: PLoS Pathog. 2020 Mar 16;16(3):e1008341. doi: 10.1371/journal.ppat.1008341 (PMC7075543; doi:10.1371/journal.ppat.1008341)
Supplement: S6 Table — (XLSX) [file ppat.1008341.s010.xlsx]

## Sheet: Sheet1
Table. S6 Traditional/Lung disease related objects in Top 5 pathways of Calcitriol (No.18) administration
Pathway rank	Pathway name	p-value	FDR	Pathway included objects	DEGs	Traditional disease related		Lung disease related
						Osteoporosis		Lung Neoplasms	Lung Diseases, Interstitial	Lung Diseases, Obstructive	Pulmonary Fibrosis
1	Cytoskeleton remodeling_Keratin filaments	6.07638e-08	1.87153e-05	14-3-3 gamma				Y
				Actin cytoskeletal
				BPAG1	Y			Y
				CDK1 (p34)				Y
				Desmoplakin				Y
				Envoplakin				Y
				Epiplakin				Y
				GRB2
				JNK(MAPK8-10)
				Keratin 1				Y	Y		Y
				Keratin 13	Y			Y
				Keratin 14				Y	Y		Y
				Keratin 16				Y	Y		Y
				Keratin 17				Y	Y		Y
				Keratin 18				Y
				Keratin 19				Y	Y		Y
				Keratin 2				Y	Y		Y
				Keratin 4	Y			Y	Y	Y	Y
				Keratin 5	Y			Y	Y	Y	Y
				Keratin 6A	Y			Y	Y	Y	Y
				Keratin 6C				Y
				Keratin 7				Y	Y	Y	Y
				Keratin 8				Y	Y	Y	Y
				PPL(periplakin)				Y
				Plakophilin 1	Y
				Plakophilin 2				Y
				Plectin 1				Y
				Trichoplein				Y
				Tubulin (in microtubules)
				Tubulin alpha
				Tubulin beta
				Tubulin gamma 1				Y
				Vimentin				Y		Y
2	Protein folding and maturation_Bradykinin / Kallidin maturation	1.60206e-05	0.00246718	ACE1				Y		Y
				ACE2				Y	Y	Y
				Aminopeptidase P2				Y
				BDKRB1				Y
				BDKRB2				Y		Y
				Bradykinin	Y
				CD13				Y
				CPB2				Y		Y
				Carboxypeptidase M				Y		Y
				Carboxypeptidase N (cat)				Y
				Carboxypeptidase N (reg)				Y
				ECE1				Y
				ENPEP				Y
				KNG	Y			Y
				Kallidin	Y
				MMP-8				Y	Y	Y	Y
				Meprin A, alpha				Y
				Neprilysin				Y		Y
				Plasma kallikrein				Y
				Plasmin
				Prolyl endopeptidase				Y
				Thimet oligopeptidase				Y
				Tissue kallikreins
				des-Arg10-kallidin	Y
				des-Arg9-bradykinin	Y
3	Skeletal muscle atrophy in COPD	2.79935e-05	0.002874	14--3--3
				4E-BP1				Y		Y
				AFX1						Y
				AKT(PKB)
				ALK-4				Y
				ActRIIB				Y
				Beta TnTF
				Desmin				Y		Y
				ELAVL1 (HuR)				Y
				ERK1/2				Y
				ERK2 (MAPK1)		Y		Y		Y	Y
				FKHR						Y
				FOXO3A						Y
				GSK3 beta						Y
				I-kB
				IGF-1		Y		Y	Y	Y	Y
				JunD				Y
				KCRM				Y		Y
				L-Arginine cytoplasm						Y
				MAFbx						Y
				MELC	Y
				MLC1F	Y			Y
				MLC2				Y
				MRLC
				MYBPC1	Y			Y
				MYOD				Y		Y
				MYOG	Y			Y		Y
				MuRF1
				MyHC	Y
				Myosin-IIA				Y		Y
				Myostatin	Y			Y		Y
				NEDD4				Y		Y
				NF-kB p50/p65
				NFKBIA				Y	Y	Y	Y
				NO intracellular
				O(,2)('-) cytoplasm
				ONOO('-) intracellular
				PPARGC1 (PGC1-alpha)				Y		Y
				RAD6						Y
				REDD1				Y
				RHEB2				Y
				RelA (p65 NF-kB subunit)				Y		Y	Y
				SMAD2				Y		Y
				SMAD3				Y		Y	Y
				TGF-beta receptor type I				Y	Y	Y
				TNF-alpha		Y		Y	Y	Y	Y
				Tuberin				Y
				Vimentin				Y		Y
				beta-MHC				Y
				eIF2B5				Y
				eIF3
				eIF3S5				Y
				iNOS				Y	Y	Y	Y
				mTOR				Y
				p38 MAPK
				p38alpha (MAPK14)				Y		Y	Y
				p70 S6 kinase1				Y		Y
4	Blood coagulation_Blood coagulation	0.000631149	0.0485985	A2M				Y
				Alpha 1-antitrypsin				Y	Y	Y	Y
				Antithrombin III				Y		Y
				Bradykinin	Y
				CPB2				Y		Y
				Ca('2+) extracellular region							Y
				Coagulation factor IX				Y
				Coagulation factor V				Y		Y
				Coagulation factor VII				Y			Y
				Coagulation factor VIII				Y
				Coagulation factor X				Y
				Coagulation factor XI				Y
				Coagulation factor XII				Y
				Coagulation factor XIII A				Y		Y
				Fibrinogen (fibrin)						Y
				Fibrinogen alpha				Y
				Fibrinogen beta				Y		Y
				Fibrinogen gamma				Y
				HC II	Y			Y
				KNG	Y			Y
				PAI1				Y	Y	Y	Y
				PAI2	Y			Y	Y	Y
				PLAT (TPA)				Y			Y
				PLAU (UPA)		Y		Y	Y	Y	Y
				Plasma kallikrein				Y
				Plasmin
				Plasminogen				Y
				Protein C				Y	Y
				Protein C inhibitor				Y	Y	Y
5	Stem cells_Embryonal epaxial myogenesis	0.00372766	0.229624	BMP4				Y
				Beta-catenin
				DLL1				Y
				FZD1				Y			Y
				FZD6				Y
				Frizzled
				GLI-1				Y
				GLI-3				Y
				HES1
				KIF27				Y
				Lef-1
				MYF5				Y
				MYF6	Y			Y
				MYOD				Y		Y
				MYOG	Y			Y		Y
				Myostatin	Y			Y		Y
				NOTCH1 receptor
				Noggin
				PAX3
				PTCH1				Y	Y	Y	Y
				Pitx2
				SHH				Y	Y		Y
				SMAD3				Y		Y	Y
				STK36
				SUFU				Y
				Smoothened				Y
				WNT
				WNT1				Y
				WNT11				Y
				WNT3A				Y
				WNT6
