# Supplementary material for: Identification of amitriptyline HCl, flavin adenine dinucleotide, azacitidine and calcitriol as repurposing drugs for influenza A H5N1 virus-induced lung injury
Source: PLoS Pathog. 2020 Mar 16;16(3):e1008341. doi: 10.1371/journal.ppat.1008341 (PMC7075543; doi:10.1371/journal.ppat.1008341)
Supplement: S7 Table — (XLSX) [file ppat.1008341.s011.xlsx]

## Sheet: Sheet1
Table. S7 Traditional/Lung disease related objects in Top 5 pathways of Digoxin (No.6) administration
Pathway rank	Pathway name	p-value	FDR	Pathway included objects	DEGs	Traditional disease related			Lung disease related
						Heart Failure	Arrhythmias		Lung Neoplasms	Lung Diseases, Interstitial	Lung Diseases, Obstructive	Pulmonary Fibrosis
1	Cytoskeleton remodeling_Keratin filaments	7.73496e-07	0.000295476	14-3-3 gamma					Y
				Actin cytoskeletal
				BPAG1					Y
				CDK1 (p34)					Y
				Desmoplakin			Y		Y
				Envoplakin					Y
				Epiplakin					Y
				GRB2
				JNK(MAPK8-10)
				Keratin 1					Y	Y		Y
				Keratin 13	Y				Y
				Keratin 14					Y	Y		Y
				Keratin 16					Y	Y		Y
				Keratin 17					Y	Y		Y
				Keratin 18					Y
				Keratin 19					Y	Y		Y
				Keratin 2					Y	Y		Y
				Keratin 4	Y				Y	Y	Y	Y
				Keratin 5	Y				Y	Y	Y	Y
				Keratin 6A	Y				Y	Y	Y	Y
				Keratin 6C					Y
				Keratin 7					Y	Y	Y	Y
				Keratin 8					Y	Y	Y	Y
				PPL(periplakin)					Y
				Plakophilin 1	Y
				Plakophilin 2			Y		Y
				Plectin 1					Y
				Trichoplein					Y
				Tubulin (in microtubules)
				Tubulin alpha
				Tubulin beta
				Tubulin gamma 1					Y
				Vimentin					Y		Y
2	Skeletal muscle atrophy in COPD	1.51032e-05	0.00288471	14--3--3
				4E-BP1					Y		Y
				AFX1							Y
				AKT(PKB)
				ALK-4					Y
				ActRIIB					Y
				Beta TnTF
				Desmin		Y			Y		Y
				ELAVL1 (HuR)					Y
				ERK1/2					Y
				ERK2 (MAPK1)					Y		Y	Y
				FKHR							Y
				FOXO3A							Y
				GSK3 beta							Y
				I-kB
				IGF-1					Y	Y	Y	Y
				JunD					Y
				KCRM					Y		Y
				L-Arginine cytoplasm							Y
				MAFbx							Y
				MELC	Y
				MLC1F	Y				Y
				MLC2					Y
				MRLC
				MYBPC1	Y				Y
				MYOD					Y		Y
				MYOG	Y				Y		Y
				MuRF1
				MyHC	Y
				Myosin-IIA					Y		Y
				Myostatin	Y				Y		Y
				NEDD4					Y		Y
				NF-kB p50/p65
				NFKBIA					Y	Y	Y	Y
				NO intracellular
				O(,2)('-) cytoplasm
				ONOO('-) intracellular
				PPARGC1 (PGC1-alpha)					Y		Y
				RAD6							Y
				REDD1					Y
				RHEB2					Y
				RelA (p65 NF-kB subunit)					Y		Y	Y
				SMAD2					Y		Y
				SMAD3					Y		Y	Y
				TGF-beta receptor type I					Y	Y	Y
				TNF-alpha		Y	Y		Y	Y	Y	Y
				Tuberin					Y
				Vimentin					Y		Y
				beta-MHC					Y
				eIF2B5					Y
				eIF3
				eIF3S5					Y
				iNOS					Y	Y	Y	Y
				mTOR					Y
				p38 MAPK
				p38alpha (MAPK14)					Y		Y	Y
				p70 S6 kinase1					Y		Y
3	Role of fibroblasts and keratinocytes in the elicitation phase of allergic contact dermatitis	8.34006e-05	0.00796476	CCL2					Y	Y	Y	Y
				CCL20					Y		Y	Y
				CCL5					Y	Y	Y	Y
				CCR2					Y	Y	Y	Y
				CCR5					Y	Y	Y	Y
				CCR6					Y	Y	Y
				CXCR3					Y	Y	Y	Y
				GRO-1					Y	Y	Y	Y
				GRO-2					Y
				H-Ras					Y		Y
				IFN-gamma					Y	Y	Y	Y
				IFN-gamma receptor
				IL-1 alpha					Y	Y	Y	Y
				IL-1 beta					Y	Y	Y	Y
				IL-17	Y				Y	Y	Y	Y
				IL-17 receptor					Y		Y
				IL-4	Y				Y	Y	Y	Y
				IL-4R type I
				IL-8			Y		Y	Y	Y	Y
				IL8RA	Y				Y	Y	Y	Y
				IL8RB	Y				Y	Y	Y	Y
				IP10					Y	Y	Y	Y
				PLC-epsilon					Y			Y
				RAP-1A					Y
				TNF-R1					Y	Y	Y	Y
				TNF-alpha		Y	Y		Y	Y	Y	Y
4	Naive CD4+ T cell differentiation	0.000791612	0.0503993	AHR					Y
				AP-1
				Antigen intracellular
				CD28					Y		Y
				CD4					Y		Y	Y
				CD40(TNFRSF5)			Y		Y		Y
				CD40L(TNFSF5)			Y		Y		Y
				CD80					Y		Y
				CD86					Y		Y
				DEC--2					Y
				GATA-3					Y		Y
				IFN-gamma					Y	Y	Y	Y
				IL-1 beta					Y	Y	Y	Y
				IL-10		Y	Y		Y	Y	Y	Y
				IL-12					Y		Y
				IL-13					Y	Y	Y	Y
				IL-17	Y				Y	Y	Y	Y
				IL-17F					Y		Y	Y
				IL-18					Y	Y	Y	Y
				IL-2					Y	Y	Y	Y
				IL-21					Y		Y
				IL-22					Y		Y
				IL-23
				IL-25 (IL-17E)							Y
				IL-4	Y		Y		Y	Y	Y	Y
				IL-5	Y				Y		Y	Y
				IL-6		Y	Y		Y	Y	Y	Y
				IL-9					Y		Y	Y
				IRF4	Y						Y
				MHC class II
				NF-AT1(NFATC2)		Y			Y
				NF-AT2(NFATC1)					Y
				NF-kB
				PU.1					Y			Y
				ROR-alpha
				ROR-gamma						Y	Y
				RUNX3					Y
				STAT1					Y		Y	Y
				STAT3		Y	Y		Y		Y
				STAT4					Y		Y
				STAT6					Y		Y
				T-bet					Y		Y
				TCR alpha/beta			Y
				TGF-beta 1			Y		Y	Y	Y	Y
				TNF-alpha		Y			Y	Y	Y	Y
				c-Maf					Y		Y
5	Neutrophil-derived granule proteins and cytokines in asthma	0.00100655	0.0549288	Alpha-defensin
				C5a							Y
				CCL17					Y		Y	Y
				CHI3L1					Y	Y	Y
				CysLT1 receptor					Y		Y
				DAP12
				ERK1/2					Y
				FGR
				Fc epsilon RI gamma					Y
				Fibrinogen (fibrin)							Y
				GM-CSF					Y	Y	Y	Y
				Hck					Y		Y
				IL-13					Y	Y	Y	Y
				IL-17	Y				Y	Y	Y	Y
				IL-4	Y				Y	Y	Y	Y
				IL-8			Y		Y	Y	Y	Y
				IL-9					Y		Y	Y
				IL-9 receptor					Y		Y	Y
				IL8RA	Y				Y	Y	Y	Y
				IL8RB	Y				Y	Y	Y	Y
				IL9R
				IP10					Y	Y	Y	Y
				LTBR1					Y		Y
				Lactoferrin					Y		Y	Y
				Leukocyte elastase					Y		Y	Y
				Leukotriene B4 extracellular region					Y	Y	Y	Y
				Leukotriene C4 extracellular region					Y	Y	Y	Y
				Leukotriene D4 extracellular region					Y		Y	Y
				MEK1/2
				MMP-8					Y	Y	Y	Y
				MMP-9		Y			Y	Y	Y	Y
				Oncostatin M					Y
				PAR2					Y		Y
				PERM					Y	Y	Y	Y
				PI3K cat class IB (p110-gamma)					Y
				PKC
				PRG2					Y		Y	Y
				PTAFR					Y
				Platelet activating factor extracellular region							Y
				RNS2
				Rac2					Y
				Substance P extracellular region					Y		Y
				Syk					Y
				TGF-beta 1			Y		Y	Y	Y	Y
				TGF-beta 2					Y		Y	Y
				TNF-alpha		Y	Y		Y	Y	Y	Y
				TSLP					Y		Y
				Tryptase					Y		Y
				alpha-M/beta-2 integrin							Y
