# Supplementary material for: Identification of amitriptyline HCl, flavin adenine dinucleotide, azacitidine and calcitriol as repurposing drugs for influenza A H5N1 virus-induced lung injury
Source: PLoS Pathog. 2020 Mar 16;16(3):e1008341. doi: 10.1371/journal.ppat.1008341 (PMC7075543; doi:10.1371/journal.ppat.1008341)
Supplement: S8 Table — (XLSX) [file ppat.1008341.s012.xlsx]

## Sheet: Sheet1
Table. S8 Traditional/Lung disease related objects in Top 5 pathways of Bosutinib (No.17) administration
Pathway rank	Pathway name	p-value	FDR	Pathway included objects	DEGs	Traditional disease related		Lung disease related
						Leukemia		Lung Neoplasms	Lung Diseases, Interstitial	Lung Diseases, Obstructive	Pulmonary Fibrosis
1	Protein folding and maturation_POMC processing	2.37923e-23	1.32761e-20	ACTH	Y
				ACTH 1-17	Y
				CLIP	Y
				Carboxypeptidase H				Y
				DA-alphaMSH	Y
				Joining peptide (JP)
				N-POC	Y
				N-POMC	Y
				NAT-1		Y		Y		:Y
				PAM
				PC1				Y
				PC2 (SPC2)				Y
				POMC	Y			Y
				alpha-MSH	Y
				beta-Endorphin extracellular region	Y
				beta-LPH	Y
				beta-MSH	Y
				gamma-LPH	Y
				gamma-MSH	Y
				gamma2-MSH	Y
				gamma3-MSH	Y
				proACTH	Y
2	Immune response_IL-9 signaling pathway	2.70247e-10	7.5399e-08	14-3-3 zeta/delta				Y
				AKT(PKB)
				Bcl-2		Y		Y	Y	Y	Y
				Bcl-3		Y		Y
				CCL13					Y	Y
				CCL2		Y		Y	Y	Y	Y
				CCL5		Y		Y	Y	Y	Y
				CCL7	Y			Y	Y	Y	Y
				CISH		Y
				CITED2
				Chymase	Y			Y	Y	Y	Y
				ERK1/2				Y
				Eotaxin	Y				Y	Y	Y
				Fc epsilon RI alpha	Y	Y		Y		Y
				Granzyme A				Y		Y
				Granzyme B		Y		Y		Y
				IFN-gamma	Y	Y		Y	Y	Y	Y
				IL-12 beta	Y			Y	Y	Y	Y
				IL-13	Y	Y		Y	Y	Y	Y
				IL-22				Y		Y
				IL-2R gamma chain		Y		Y
				IL-4		Y		Y	Y	Y	Y
				IL-5	Y	Y		Y		Y	Y
				IL-9				Y		Y	Y
				IL-9 receptor				Y		Y	Y
				IL5RA				Y		Y
				IL9R
				IRS-1				Y
				IRS-2				Y
				JAK1		Y		Y		Y
				JAK3		Y		Y
				JunB				Y		Y
				M-Ras
				MC-CPA				Y
				MEK1/2
				Mcpt1 (rodent)	Y
				Mcpt2 (mouse)	Y
				Mcpt4 (rodent)
				Mucin 2		Y		Y		Y	Y
				Mucin 5AC				Y		Y	Y
				PDK (PDPK1)
				PI3K cat class IA
				PI3K reg class IA (p85)
				Pim-1				Y
				PtdIns(3,4,5)P3 intracellular
				PtdIns(4,5)P2 intracellular
				SOCS2		Y		Y
				SOCS3		Y		Y
				STAT1		Y		Y		Y	Y
				STAT3		Y		Y		Y
				STAT5
				Sca-1
				Scinderin	Y			Y
				Shc				Y
				TGF-beta 1		Y		Y	Y	Y	Y
				VCAM1				Y	Y	Y
				VEGF-A		Y		Y	Y	Y	Y
				c-Myc		Y		Y
				c-Raf-1		Y		Y
				mTOR		Y		Y
				p90Rsk
3	Immune response_T cell subsets: secreted signals	5.42006e-07	0.000100813	Amphiregulin				Y		Y
				CCL20				Y		Y	Y
				CCL5		Y		Y	Y	Y	Y
				GM-CSF		Y		Y	Y	Y	Y
				IFN-gamma	Y	Y		Y	Y	Y	Y
				IL-1 alpha		Y		Y	Y	Y	Y
				IL-10	Y	Y		Y	Y	Y	Y
				IL-13	Y	Y		Y	Y	Y	Y
				IL-17				Y	Y	Y	Y
				IL-17F				Y		Y	Y
				IL-2		Y		Y	Y	Y	Y
				IL-21				Y		Y
				IL-22				Y		Y
				IL-25 (IL-17E)						Y
				IL-35
				IL-4		Y		Y	Y	Y	Y
				IL-5	Y	Y		Y		Y	Y
				IL-6		Y		Y	Y	Y	Y
				IL-9				Y		Y	Y
				Lymphotactin	Y	Y		Y		Y
				MIP-1-alpha		Y		Y	Y	Y	Y
				MIP-1-beta		Y		Y	Y	Y	Y
				TGF-beta				Y
				TNF-alpha		Y		Y	Y	Y	Y
				TNF-beta	Y	Y		Y		Y	Y
4	Naive CD4+ T cell differentiation	2.30289e-05	0.00259724	AHR		Y		Y
				AP-1
				Antigen intracellular
				CD28		Y		Y		Y
				CD4				Y		Y	Y
				CD40(TNFRSF5)		Y		Y		Y
				CD40L(TNFSF5)		Y		Y		Y
				CD80				Y		Y
				CD86				Y		Y
				DEC--2				Y
				GATA-3		Y		Y		Y
				IFN-gamma	Y	Y		Y	Y	Y	Y
				IL-1 beta		Y		Y	Y	Y	Y
				IL-10	Y	Y		Y	Y	Y	Y
				IL-12				Y		Y
				IL-13	Y	Y		Y	Y	Y	Y
				IL-17				Y	Y	Y	Y
				IL-17F				Y		Y	Y
				IL-18		Y		Y	Y	Y	Y
				IL-2		Y		Y	Y	Y	Y
				IL-21				Y		Y
				IL-22				Y		Y
				IL-23
				IL-25 (IL-17E)						Y
				IL-4		Y		Y	Y	Y	Y
				IL-5	Y	Y		Y		Y	Y
				IL-6		Y		Y	Y	Y	Y
				IL-9				Y		Y	Y
				IRF4	Y	Y				Y
				MHC class II
				NF-AT1(NFATC2)				Y
				NF-AT2(NFATC1)				Y
				NF-kB
				PU.1		Y		Y			Y
				ROR-alpha
				ROR-gamma					Y	Y
				RUNX3				Y
				STAT1		Y		Y		Y	Y
				STAT3		Y		Y		Y
				STAT4				Y		Y
				STAT6		Y		Y		Y
				T-bet	Y	Y		Y		Y
				TCR alpha/beta		Y
				TGF-beta 1		Y		Y	Y	Y	Y
				TNF-alpha		Y		Y	Y	Y	Y
				c-Maf		Y		Y		Y
5	Th9 cells in asthma	2.61256e-05	0.00259724	Activin A
				CCL13					Y	Y
				CCL7	Y			Y	Y	Y	Y
				CGRP				Y	Y
				CRLR				Y
				Cyclic AMP intracellular						Y	Y
				Eotaxin	Y				Y	Y	Y
				GATA-3		Y		Y		Y
				GCN5				Y
				GSK3 beta		Y				Y
				IKK-alpha				Y		Y
				IL-25 (IL-17E)						Y
				IL-33	Y	Y		Y		Y
				IL-4		Y		Y	Y	Y	Y
				IL-4R type I
				IL-5	Y	Y		Y		Y	Y
				IL-5 receptor
				IL-9				Y		Y	Y
				IL-9 receptor				Y		Y	Y
				IL17BR	Y			Y
				IRF4	Y	Y				Y
				JAK2		Y		Y		Y
				MGF		Y		Y
				MHC class II
				NF-AT1(NFATC2)				Y
				NF-kB p52/RelB
				NF-kB2 (p100)		Y
				NF-kB2 (p52)
				NIK(MAP3K14)				Y
				OX40(TNFRSF4)					Y	Y
				OX40L(TNFSF4)				Y		Y
				PKA-cat (cAMP-dependent)
				PKA-reg (cAMP-dependent)
				PU.1		Y		Y			Y
				RAMP1
				RelA (p65 NF-kB subunit)		Y		Y		Y	Y
				ST2(L)				Y		Y
				STAT5
				STAT6		Y		Y		Y
				TCR alpha/beta		Y
				TGF-beta				Y
				TGF-beta 1		Y		Y	Y	Y	Y
				TRAF6				Y
				TSLP				Y		Y
				TSLPR
				p300				Y
