# Supplementary material for: Identification of amitriptyline HCl, flavin adenine dinucleotide, azacitidine and calcitriol as repurposing drugs for influenza A H5N1 virus-induced lung injury
Source: PLoS Pathog. 2020 Mar 16;16(3):e1008341. doi: 10.1371/journal.ppat.1008341 (PMC7075543; doi:10.1371/journal.ppat.1008341)
Supplement: S10 Table — (XLSX) [file ppat.1008341.s014.xlsx]

## Sheet: Sheet1
Table. S10 Traditional/Lung disease related objects in Top 5 pathways of DMF (No.23) administration
Pathway rank	Pathway name	p-value	FDR	Pathway included objects	DEGs	Traditional disease related		Lung disease related
						Multiple Sclerosis		Lung Neoplasms	Lung Diseases, Interstitial	Lung Diseases, Obstructive	Pulmonary Fibrosis
1	Immune response_IL-9 signaling pathway	1.43896e-05	0.00615874	14-3-3 zeta/delta				Y
				AKT(PKB)
				ATP + PtdIns(4,5)P2 = ADP + PtdIns(3,4,5)P3
				Bcl-2		Y		Y	Y	Y	Y
				Bcl-3				Y
				CCL13		Y			Y	Y
				CCL2		Y		Y	Y	Y	Y
				CCL5		Y		Y	Y	Y	Y
				CCL7		Y		Y	Y	Y	Y
				CISH
				CITED2
				Chymase				Y	Y	Y	Y
				ERK1/2				Y
				Eotaxin		Y			Y	Y	Y
				Fc epsilon RI alpha	Y			Y		Y
				Granzyme A				Y		Y
				Granzyme B				Y		Y
				IFN-gamma		Y		Y	Y	Y	Y
				IL-12 beta	Y	Y		Y	Y	Y	Y
				IL-13	Y	Y		Y	Y	Y	Y
				IL-22	Y			Y		Y
				IL-2R gamma chain				Y
				IL-4		Y		Y	Y	Y	Y
				IL-5				Y		Y	Y
				IL-9		Y		Y		Y	Y
				IL-9 receptor				Y		Y	Y
				IL5RA		Y		Y		Y
				IL9R
				IRS-1				Y
				IRS-2				Y
				JAK1		Y		Y		Y
				JAK3				Y
				JunB				Y		Y
				M-Ras
				MC-CPA				Y
				MEK1/2
				Mcpt1 (rodent)	Y
				Mcpt2 (mouse)	Y
				Mcpt4 (rodent)
				Mucin 2				Y		Y	Y
				Mucin 5AC				Y		Y	Y
				PDK (PDPK1)
				PI3K cat class IA
				PI3K reg class IA (p85)
				Pim-1				Y
				PtdIns(3,4,5)P3 intracellular
				PtdIns(4,5)P2 intracellular
				SOCS2				Y
				SOCS3				Y
				STAT1		Y		Y		Y	Y
				STAT3		Y		Y		Y
				STAT5
				Sca-1
				Scinderin				Y
				Shc				Y
				TGF-beta 1		Y		Y	Y	Y	Y
				VCAM1		Y		Y	Y	Y
				VEGF-A		Y		Y	Y	Y	Y
				c-Myc				Y
				c-Raf-1				Y
				mTOR		Y		Y
				p90Rsk
2	NETosis in SLE	0.000134985	0.0288868	Alpha-defensin
				C1q
				CAMP				Y		Y	Y
				DNA
				DNase I				Y
				ERK1/2				Y
				Fc gamma RII alpha		Y		Y		Y	Y
				HMGB1		Y		Y		Y	Y
				HP1 beta
				Histone H1	Y
				Histone H1.2				Y
				Histone H2	Y
				Histone H2A	Y
				Histone H3
				Histone H4	Y			Y		Y
				IFN-alpha
				IFN-alpha/beta receptor
				IL-1 beta		Y		Y	Y	Y	Y
				IL-18		Y		Y	Y	Y	Y
				IgG
				Leukocyte elastase				Y		Y	Y
				NADPH oxidase
				PAD4		Y		Y
				PERM	.	Y		Y	Y	Y	Y
				PKC
				Pin1		Y		Y
				TLR7		Y		Y		Y
				Vertebrate ssRNA extracellular region
				p38 MAPK
				p47-phox		Y			Y
				p67-phox				Y	Y
3	PDE4 regulation of cyto/chemokine expression in inflammatory skin diseases	0.000872067	0.124415	14--3--3
				AMP cytoplasm						Y
				ATP = Cyclic AMP + Pyrophosphate
				Adenylate cyclase	Y						Y
				Apremilast intracellular
				CBP				Y
				CCL2		Y		Y	Y	Y	Y
				CREB1						Y
				Cyclic AMP + H(,2)O = AMP
				Cyclic AMP intracellular						Y	Y
				ERK1/2				Y
				G-protein alpha-i family
				G-protein alpha-i1				Y
				G-protein alpha-i2
				IFN-gamma		Y		Y	Y	Y	Y
				IKK (cat)
				IL-1 beta		Y		Y	Y	Y	Y
				IL-10		Y		Y	Y	Y	Y
				IL-12 alpha		Y		Y		Y
				IL-12 beta	Y	Y		Y	Y	Y	Y
				IL-13	Y	Y		Y	Y	Y	Y
				IL-17		Y		Y	Y	Y	Y
				IL-2		Y		Y	Y	Y	Y
				IL-22	Y			Y		Y
				IL-4		Y		Y	Y	Y	Y
				IL-6		Y		Y	Y	Y	Y
				IL-8		Y		Y	Y	Y	Y
				IL23A		Y		Y		Y	Y
				IP10		Y		Y	Y	Y	Y
				MAPKAPK2				Y
				MEK1/2
				MIG				Y	Y	Y	Y
				MSK1				Y
				MxA		Y
				NF-AT1(NFATC2)		Y		Y
				NF-kB p50/p50
				NF-kB p50/p65
				NF-kB1 (p50)						Y
				NFKBIA				Y	Y	Y	Y
				PDE4
				PKA-cat (cAMP-dependent)
				PKA-cat alpha				Y		Y	Y
				PKA-reg (cAMP-dependent)
				RelA (p65 NF-kB subunit)				Y		Y	Y
				Roflumilast intracellular
				Rolipram intracellular
				TNF-alpha		Y		Y	Y	Y	Y
				c-Raf-1				Y
				iNOS				Y	Y	Y	Y
				p38 MAPK
4	Airway smooth muscle contraction in asthma	0.0013372	0.130503	1,2-Diacylglycerol intracellular
				Ca('2+) = Ca('2+)
				Ca('2+) = Ca('2+)
				H(,2)O + Ca('2+) + ATP = PO(,4)('3-) + Ca('2+) + ADP
				ACM3				Y		Y
				ARHGEF1 (p115RhoGEF)
				ATP = Cyclic AMP + Pyrophosphate
				Acetylcholine extracellular region							Y
				Adenylate cyclase	Y						Y
				BDKRB2				Y		Y
				Beta-2 adrenergic receptor		Y		Y		Y	Y
				Bradykinin
				CACNA1C				Y
				CPI-17				Y		Y
				Ca('2+) cytosol							Y
				Ca('2+) endoplasmic reticulum lumen							Y
				Ca('2+) extracellular region							Y
				Ca-ATPase2				Y		Y
				Calmodulin
				Cyclic AMP intracellular						Y	Y
				CysLT1 receptor				Y		Y
				Epinephrine extracellular region
				G-protein alpha-i family
				G-protein alpha-q/11
				G-protein alpha-s				Y		Y
				GEFT				Y
				Histamine H1 receptor						Y
				Histamine extracellular region						Y
				IP3 intracellular
				IP3 receptor
				LARG				Y
				Leukotriene C4 extracellular region				Y	Y	Y	Y
				Leukotriene D4 extracellular region				Y		Y	Y
				MELC	Y
				MLCK
				MLCP (cat)
				MLCP (reg)				Y
				MRLC	Y
				MyHC
				Myosin II
				PDZ-RhoGEF				Y
				PGE2R2				Y		Y
				PGF2aR				Y		Y
				PKA-cat (cAMP-dependent)
				PKA-reg (cAMP-dependent)
				PKC-alpha		Y		Y		Y
				PLC-beta
				Phospholamban	Y			Y
				Prostaglandin E2 extracellular region				Y		Y	Y
				Prostaglandin F2 alpha extracellular region						Y
				PtdIns(4,5)P2 + H(,2)O = IP3 + 1,2-Diacylglycerol
				ROCK
				RhoA				Y	Y		Y
				TRPC3				Y
				TRPC6				Y
				Telokin
5	NMDA-independent presynaptic long-term potentiation in Huntington's disease	0.00152457	0.130503	1,2-Diacylglycerol intracellular
				Ca('2+) = Ca('2+)
				Na('+) = Na('+)							Y
				Cl('-) = Cl('-)
				ATP = Cyclic AMP + Pyrophosphate
				ATP cytoplasm						Y
				Actin cytoskeletal
				Adenylate cyclase type I	Y			Y
				Adenylate cyclase type VIII
				BDNF		Y		Y	Y	Y
				CACNA1E		Y		Y
				Ca('2+) cytosol							Y
				Ca('2+) endoplasmic reticulum lumen							Y
				Ca('2+) extracellular region							Y
				Calmodulin
				Cl('-) extracellular region							Y
				Cl('-) intracellular							Y
				Complexin 2
				Csk		Y
				Cyclic AMP intracellular						Y	Y
				G-protein alpha-q				Y
				GABA extracellular region		Y
				GABA-A receptor
				GluR5		Y		Y
				GluR6		Y		Y
				GluR7		Y		Y
				HCN	Y
				HCN1	Y			Y
				IP3 intracellular
				IP3 receptor
				L-Glutamic acid extracellular region		Y
				MARCKS				Y
				MUNC13-1				Y
				Na('+) cytosol							Y
				Na('+) extracellular region							Y
				PKA-cat (cAMP-dependent)
				PKA-reg (cAMP-dependent)
				PKC-alpha		Y		Y		Y
				PKC-epsilon		Y		Y
				PLC-beta
				PLC-gamma 1		Y		Y		Y
				PtdIns(4,5)P2 + H(,2)O = IP3 + 1,2-Diacylglycerol
				PtdIns(4,5)P2 intracellular
				RIMS1				Y
				Rab-3A				Y
				Rabphilin-3A		Y		Y
				Ryanodine receptor 2		Y		Y		Y
				SNAP-25				Y
				Synaptotagmin I	Y			Y
				Syntaxin 1A				Y
				TrkB		Y		Y		Y
				VAMP2
				Zn('2+) cytosol						Y
				Zn('2+) extracellular region
				c-Src				Y			Y
				mGluR1		Y		Y
				mGluR5		Y		Y
