# Supplementary material for: Identification of amitriptyline HCl, flavin adenine dinucleotide, azacitidine and calcitriol as repurposing drugs for influenza A H5N1 virus-induced lung injury
Source: PLoS Pathog. 2020 Mar 16;16(3):e1008341. doi: 10.1371/journal.ppat.1008341 (PMC7075543; doi:10.1371/journal.ppat.1008341)
Supplement: S11 Table — (XLSX) [file ppat.1008341.s015.xlsx]

## Sheet: Sheet1
Table. S11 Traditional/Lung disease related objects in Top 5 pathways of Pyrimethamine (No.29) administration
Pathway rank	Pathway name	p-value	FDR	Pathway included objects	DEGs	Traditional disease related		Lung disease related
						Malaria		Lung Neoplasms	Lung Diseases, Interstitial	Lung Diseases, Obstructive	Pulmonary Fibrosis
1	Protein folding and maturation_Posttranslational processing of neuroendocrine peptides	3.89421e-05	0.0129079	AVP extracellular region
				AVP-Gly
				AVP-Gly = AVP
				AVP-Gly-Lys-Arg
				AVP-Gly-Lys-Arg = AVP-Gly
				AVP-NPII
				AVP-NPII = AVP-Gly-Lys-Arg + Neurophysin-II
				CCK8
				CCK8-Gly
				CCK8-Gly = CCK8
				CCK8-GlyArgArg
				CCK8-GlyArgArg = CCK8-Gly
				CPB2	Y			Y		Y
				Carboxypeptidase H				Y
				GRP precursor				Y
				GRP(1-17)
				GRP(1-27)
				GRP(1-27) = GRP(1-17) + GRP(18-27)
				GRP(1-27)Gly
				GRP(1-27)Gly = GRP(1-27)
				GRP(18-27)
				GRP= ProGRP + CTEP
				LargeNN	Y
				LargeNN = NN
				LargeNT	Y
				LargeNT = LargeNN + NT
				NN	Y
				NPI
				NT	Y
				NT/NN	Y			Y			Y
				NT/NN = LargeNN + NT
				NT/NN = LargeNT
				NT/NN = NT + NN
				Neurophysin-II
				OT
				OT-Gly
				OT-Gly = OT
				OT-Gly-Lys-Arg
				OT-Gly-Lys-Arg = OT-Gly
				OT-NPI
				OT-NPI = OT-Gly-Lys-Arg + NPI
				PAM
				PC1				Y
				PC2 (SPC2)				Y
				PCSK5				Y
				Pro-CCK				Y
				Pro-CCK = CCK8-GlyArgArg
				ProGRP
				ProGRP = GRP(1-28)
				Trypsin
2	Stem cells_Embryonal epaxial myogenesis	4.10425e-05	0.0129079	BMP4				Y
				Beta-catenin
				DLL1				Y
				FZD1				Y			Y
				FZD6				Y
				Frizzled
				GLI-1				Y
				GLI-3				Y
				HES1
				KIF27				Y
				Lef-1
				MYF5	Y			Y
				MYF6	Y			Y
				MYOD				Y		Y
				MYOG	Y			Y		Y
				Myostatin				Y		Y
				NOTCH1 receptor
				Noggin
				PAX3
				PTCH1				Y	Y	Y	Y
				Pitx2
				SHH				Y	Y		Y
				SMAD3				Y		Y	Y
				STK36
				SUFU				Y
				Smoothened				Y
				WNT	Y
				WNT1				Y
				WNT11				Y
				WNT3A	Y			Y
				WNT6
3	WNT signaling in gastric cancer	8.651e-05	0.0130231	APC protein				Y
				Axin
				Beta-catenin				Y		Y
				CD44				Y		Y
				CRCM				Y
				Casein kinase I alpha
				Cul1/Rbx1 E3 ligase
				Cyclin D1				Y		Y
				DKK3				Y
				Dsh
				FBXW11				Y
				Frizzled
				GSK3 beta						Y
				IFN-gamma	Y	Y		Y	Y	Y	Y
				Matrilysin (MMP-7)				Y	Y	Y	Y
				SFRP1				Y		Y
				SFRP2				Y		Y
				SIAH1
				Skp2/TrCP/FBXW
				TCF7L2 (TCF4)				Y
				TNF-alpha		Y		Y	Y	Y	Y
				Tcf(Lef)
				Ubiquitin				Y	Y
				WNT	Y
				WNT 8A				Y
				WNT1				Y
				WNT10A	Y			Y
				WNT10B	Y			Y
				WNT2				Y
				WNT2B				Y
				WNT3				Y
				WNT3A	Y			Y
				WNT5A				Y
				WNT7A				Y
				WNT9A				Y
				beta-TrCP				Y
4	WNT signaling in proliferative-type melanoma cells	0.000112845	0.0130231	APC protein				Y
				Axin
				Axin2				Y
				B-Raf				Y
				Beta-catenin				Y		Y
				Casein kinase I alpha
				Cyclin D1				Y		Y
				DACT1				Y
				DKK1				Y
				DKK3				Y
				DVL-3				Y
				Dsh
				ERK1/2				Y
				Fibronectin				Y		Y
				Frizzled
				GSK3 beta						Y
				ICAT				Y
				LRP6				Y
				Lef-1
				MEK1/2
				MITF				Y
				MSG1
				NRCAM				Y
				NUR77				Y
				NURR1				Y
				POU3F2 (BRN2)				Y
				SOX9	Y			Y
				Survivin				Y		Y
				TAJ(TNFRSF19)				Y
				WIF1	Y			Y
				WNT	Y
				WNT10B	Y			Y
				WNT2				Y
				WNT3A	Y			Y
				WNT5A				Y
				WNT7B				Y
				beta-TrCP				Y
				c-Myc				Y
5	Differentiation and clonal expansion of CD8+ T cells	0.000128121	0.0130231	Antigen intracellular
				CD137 ligand(TNFSF9)
				CD137(TNFRSF9)				Y		Y
				CD27(TNFRSF7)				Y
				CD28				Y		Y
				CD4				Y		Y	Y
				CD40(TNFRSF5)				Y		Y
				CD40L(TNFSF5)		Y		Y		Y
				CD70(TNFSF7)
				CD8				Y		Y
				CD80				Y		Y
				CD86	Y			Y		Y
				FasL(TNFSF6)				Y	Y	Y	Y
				Granzyme B	Y			Y		Y
				ICAM1		Y		Y	Y	Y	Y
				IFN-alpha
				IFN-alpha/beta receptor
				IFN-beta		Y		Y
				IFN-gamma	Y	Y		Y	Y	Y	Y
				IL-12				Y		Y
				IL-12 receptor
				IL-12RB2				Y		Y
				IL-27
				IL-27 receptor
				MHC class I
				MHC class II
				NF-AT1(NFATC2)				Y
				NF-AT2(NFATC1)				Y
				NF-kB
				OX40(TNFRSF4)					Y	Y
				OX40L(TNFSF4)				Y		Y
				Perforin	Y			Y		Y
				STAT1				Y		Y	Y
				STAT3				Y		Y
				STAT4				Y		Y
				T-bet	Y			Y		Y
				TCR alpha/beta
				alpha-L/beta-2 integrin
				mTOR				Y
