# Supplementary material for: Identification of amitriptyline HCl, flavin adenine dinucleotide, azacitidine and calcitriol as repurposing drugs for influenza A H5N1 virus-induced lung injury
Source: PLoS Pathog. 2020 Mar 16;16(3):e1008341. doi: 10.1371/journal.ppat.1008341 (PMC7075543; doi:10.1371/journal.ppat.1008341)
Supplement: S12 Table — (XLSX) [file ppat.1008341.s016.xlsx]

## Sheet: Sheet1
Table. S12 Traditional/Lung disease related objects in Top 5 pathways of Ruxolitinib (No.30) administration
Pathway rank	Pathway name	p-value	FDR	Pathway included objects	DEGs	Traditional disease related		Lung disease related
						Myelofibrosis		Lung Neoplasms	Lung Diseases, Interstitial	Lung Diseases, Obstructive	Pulmonary Fibrosis
1	NETosis in SLE	8.53612e-05	0.0421684	Alpha-defensin
				C1q
				CAMP				Y		Y	Y
				DNA
				DNase I				Y
				ERK1/2				Y
				Fc gamma RII alpha				Y		Y	Y
				HMGB1				Y		Y	Y
				HP1 beta
				Histone H1	Y
				Histone H1.2				Y
				Histone H2	Y
				Histone H2A	Y
				Histone H3
				Histone H4	Y			Y		Y
				IFN-alpha
				IFN-alpha/beta receptor
				IL-1 beta				Y	Y	Y	Y
				IL-18				Y	Y	Y	Y
				IgG
				Leukocyte elastase				Y		Y	Y
				NADPH oxidase
				PAD4				Y
				PERM				Y	Y	Y	Y
				PKC
				Pin1				Y
				TLR7				Y		Y
				Vertebrate ssRNA extracellular region
				p38 MAPK
				p47-phox					Y
				p67-phox				Y	Y
2	Stem cells_Schema: FGF signaling in embryonic stem cell self-renewal and differentiation	0.000440897	0.108902	AFP
				Activin A
				Albumin
				BMP2
				BMP4				Y
				CD34
				CXCR4		Y		Y		Y
				FGF1
				FGF10
				FGF2		Y		Y	Y	Y
				FGF4
				GATA-2
				GSC
				Gremlin				Y
				HNF3-beta
				HNF4-alpha
				HNF6
				IGF-2
				Keratin 18				Y
				MGF				Y
				Mixl1
				NCAM1
				NEFH	Y
				NEFM
				NODAL	Y			Y
				Nestin
				Nkx6.1
				Noggin		Y
				PAX6
				PTCH1				Y	Y	Y	Y
				PTF1-p48
				Pdx-1 (IPF1)
				Retinoic acid extracellular region
				SHH
				SOX1
				SOX17
				SOX2
				SOX9	Y
				SPRY2
				T brachyury protein	Y
				TAL1
				TGF-beta 1		Y		Y	Y	Y	Y
				TITF1
				VEGF-A		Y		Y	Y	Y	Y
				VEGFR-2				Y		Y
				WNT3				Y
				WNT3A				Y
3	NMDA-independent presynaptic long-term potentiation in Huntington's disease	0.000983928	0.156114	1,2-Diacylglycerol intracellular
				ATP cytoplasm						Y
				Actin cytoskeletal
				Adenylate cyclase type I	Y			Y
				Adenylate cyclase type VIII
				BDNF				Y	Y	Y
				CACNA1E				Y
				Ca('2+) cytosol							Y
				Ca('2+) endoplasmic reticulum lumen							Y
				Ca('2+) extracellular region							Y
				Calmodulin
				Cl('-) extracellular region							Y
				Cl('-) intracellular							Y
				Complexin 2
				Csk
				Cyclic AMP intracellular						Y	Y
				G-protein alpha-q				Y
				GABA extracellular region
				GABA-A receptor
				GluR5				Y
				GluR6				Y
				GluR7				Y
				HCN	Y
				HCN1	Y			Y
				IP3 intracellular
				IP3 receptor
				L-Glutamic acid extracellular region
				MARCKS				Y
				MUNC13-1				Y
				Na('+) cytosol							Y
				Na('+) extracellular region							Y
				PKA-cat (cAMP-dependent)
				PKA-reg (cAMP-dependent)
				PKC-alpha				Y		Y
				PKC-epsilon				Y
				PLC-beta
				PLC-gamma 1				Y		Y
				PtdIns(4,5)P2 intracellular
				RIMS1				Y
				Rab-3A				Y
				Rabphilin-3A				Y
				Ryanodine receptor 2				Y		Y
				SNAP-25				Y
				Synaptotagmin I	Y			Y
				Syntaxin 1A				Y
				TrkB				Y		Y
				VAMP2
				Zn('2+) cytosol						Y
				Zn('2+) extracellular region
				c-Src				Y			Y
				mGluR1				Y
				mGluR5				Y
4	Immune response_IL-9 signaling pathway	0.00126408	0.156114	14-3-3 zeta/delta				Y
				AKT(PKB)
				Bcl-2				Y	Y	Y	Y
				Bcl-3				Y
				CCL13					Y	Y
				CCL2				Y	Y	Y	Y
				CCL5				Y	Y	Y	Y
				CCL7				Y	Y	Y	Y
				CISH
				CITED2
				Chymase	Y			Y	Y	Y	Y
				ERK1/2				Y
				Eotaxin					Y	Y	Y
				Fc epsilon RI alpha	Y			Y		Y
				Granzyme A				Y		Y
				Granzyme B				Y		Y
				IFN-gamma				Y	Y	Y	Y
				IL-12 beta	Y			Y	Y	Y	Y
				IL-13				Y	Y	Y	Y
				IL-22				Y		Y
				IL-2R gamma chain				Y
				IL-4				Y	Y	Y	Y
				IL-5	Y			Y		Y	Y
				IL-9				Y		Y	Y
				IL-9 receptor				Y		Y	Y
				IL5RA				Y		Y
				IL9R
				IRS-1				Y
				IRS-2				Y
				JAK1				Y		Y
				JAK3				Y
				JunB				Y		Y
				M-Ras
				MC-CPA				Y
				MEK1/2
				Mcpt1 (rodent)
				Mcpt2 (mouse)
				Mcpt4 (rodent)
				Mucin 2				Y		Y	Y
				Mucin 5AC				Y		Y	Y
				PDK (PDPK1)
				PI3K cat class IA
				PI3K reg class IA (p85)
				Pim-1				Y
				PtdIns(3,4,5)P3 intracellular
				PtdIns(4,5)P2 intracellular
				SOCS2				Y
				SOCS3				Y
				STAT1				Y		Y	Y
				STAT3		Y		Y		Y
				STAT5
				Sca-1
				Scinderin				Y
				Shc				Y
				TGF-beta 1		Y		Y	Y	Y	Y
				VCAM1				Y	Y	Y
				VEGF-A		Y		Y	Y	Y	Y
				c-Myc				Y
				c-Raf-1				Y
				mTOR				Y
				p90Rsk
5	Altered Ca2+ handling in heart failure	0.00236089	0.19438	Adenylate cyclase	Y						Y
				BIN1 (Amphiphysin II)				Y
				Beta-1 adrenergic receptor				Y			Y
				Beta-2 adrenergic receptor				Y		Y	Y
				CACNA1C				Y
				Ca('2+) cytosol							Y
				Ca('2+) endoplasmic reticulum lumen							Y
				Ca('2+) extracellular region							Y
				Ca-ATPase2				Y		Y
				CaMK II
				CaMK II delta
				Calcineurin A (catalytic)
				Calcineurin B (regulatory)
				Calmodulin
				Epinephrine extracellular region
				FKBP1B	Y
				G-protein alpha-i family
				G-protein alpha-s				Y		Y
				G-protein beta/gamma
				GRK2				Y			Y
				IPP-1				Y
				NCX1				Y
				Norepinephrine extracellular region				Y
				PDE4D				Y		Y
				PKA-cat (cAMP-dependent)
				PP1-cat
				PP2A catalytic						Y
				Phospholamban	Y			Y
				Ryanodine receptor 2				Y		Y
				S100A1				Y
