# Supplementary material for: Identification of amitriptyline HCl, flavin adenine dinucleotide, azacitidine and calcitriol as repurposing drugs for influenza A H5N1 virus-induced lung injury
Source: PLoS Pathog. 2020 Mar 16;16(3):e1008341. doi: 10.1371/journal.ppat.1008341 (PMC7075543; doi:10.1371/journal.ppat.1008341)
Supplement: S13 Table — (XLSX) [file ppat.1008341.s017.xlsx]

## Sheet: Sheet1
Table. S13 Traditional/Lung disease related objects in Top 5 pathways of Vorinostat (No.33) administration
Pathway rank	Pathway name	p-value	FDR	Pathway included objects	DEGs	Traditional disease related		Lung disease related
						T-cell lymphoma		Lung Neoplasms	Lung Diseases, Interstitial	Lung Diseases, Obstructive	Pulmonary Fibrosis
1	Immune response_IL-9 signaling pathway	5.27312e-05	0.0193523	14-3-3 zeta/delta				Y
				AKT(PKB)
				Bcl-2		Y		Y	Y	Y	Y
				Bcl-3				Y
				CCL13					Y	Y
				CCL2		Y		Y	Y	Y	Y
				CCL5				Y	Y	Y	Y
				CCL7				Y	Y	Y	Y
				CISH		Y
				CITED2
				Chymase				Y	Y	Y	Y
				ERK1/2				Y
				Eotaxin		Y			Y	Y	Y
				Fc epsilon RI alpha	Y			Y		Y
				Granzyme A				Y		Y
				Granzyme B		Y		Y		Y
				IFN-gamma				Y	Y	Y	Y
				IL-12 beta	Y			Y	Y	Y	Y
				IL-13	Y			Y	Y	Y	Y
				IL-22				Y		Y
				IL-2R gamma chain		Y		Y
				IL-4		Y		Y	Y	Y	Y
				IL-5				Y		Y	Y
				IL-9		Y		Y		Y	Y
				IL-9 receptor				Y		Y	Y
				IL5RA				Y		Y
				IL9R
				IRS-1				Y
				IRS-2				Y
				JAK1		Y		Y		Y
				JAK3		Y		Y
				JunB		Y		Y		Y
				M-Ras
				MC-CPA				Y
				MEK1/2
				Mcpt1 (rodent)	Y
				Mcpt2 (mouse)	Y
				Mcpt4 (rodent)
				Mucin 2				Y		Y	Y
				Mucin 5AC				Y		Y	Y
				PDK (PDPK1)
				PI3K cat class IA
				PI3K reg class IA (p85)
				Pim-1				Y
				PtdIns(3,4,5)P3 intracellular
				PtdIns(4,5)P2 intracellular
				SOCS2				Y
				SOCS3				Y
				STAT1				Y		Y	Y
				STAT3		Y		Y		Y
				STAT5
				Sca-1
				Scinderin				Y
				Shc				Y
				TGF-beta 1		Y		Y	Y	Y	Y
				VCAM1				Y	Y	Y
				VEGF-A		Y		Y	Y	Y	Y
				c-Myc		Y		Y
				c-Raf-1				Y
				mTOR		Y		Y
				p90Rsk
2	Immune response_Th1 and Th2 cell differentiation	0.00228602	0.38645	AP-1
				Antigen intracellular
				CD137 ligand(TNFSF9)
				CD137(TNFRSF9)				Y		Y
				CD28				Y		Y
				CD3		Y		Y		Y
				CD4		Y		Y		Y	Y
				CD40(TNFRSF5)				Y		Y
				CD40L(TNFSF5)		Y		Y		Y
				CD80				Y		Y
				CD86				Y		Y
				GATA-3		Y		Y		Y
				IFN-gamma				Y	Y	Y	Y
				IFN-gamma receptor
				IL-12				Y		Y
				IL-12 alpha				Y		Y
				IL-12 beta	Y			Y	Y	Y	Y
				IL-12 receptor
				IL-12RB2				Y		Y
				IL-13	Y			Y	Y	Y	Y
				IL-18		Y		Y	Y	Y	Y
				IL-2		Y		Y	Y	Y	Y
				IL-2 receptor
				IL-4		Y		Y	Y	Y	Y
				IL-4R type I
				IL-5				Y		Y	Y
				JAK1		Y		Y		Y
				JAK2		Y		Y		Y
				MHC class II
				NF-AT1(NFATC2)				Y
				NF-AT2(NFATC1)				Y
				NF-kB
				RUNX3				Y
				STAT1				Y		Y	Y
				STAT4				Y		Y
				STAT6				Y		Y
				T-bet	Y	Y		Y		Y
				TCR alpha/beta
				Tyk2		Y		Y
				c-Maf		Y		Y		Y
3	PDE4 regulation of cyto/chemokine expression in inflammatory skin diseases	0.00432625	0.38645	14--3--3
				AMP cytoplasm						Y
				Adenylate cyclase							Y
				Apremilast intracellular
				CBP				Y
				CCL2		Y		Y	Y	Y	Y
				CREB1						Y
				Cyclic AMP intracellular						Y	Y
				ERK1/2				Y
				G-protein alpha-i family
				G-protein alpha-i1				Y
				G-protein alpha-i2
				IFN-gamma				Y	Y	Y	Y
				IKK (cat)
				IL-1 beta				Y	Y	Y	Y
				IL-10				Y	Y	Y	Y
				IL-12 alpha				Y		Y
				IL-12 beta	Y			Y	Y	Y	Y
				IL-13	Y			Y	Y	Y	Y
				IL-17		Y		Y	Y	Y	Y
				IL-2		Y		Y	Y	Y	Y
				IL-22				Y		Y
				IL-4		Y		Y	Y	Y	Y
				IL-6				Y	Y	Y	Y
				IL-8				Y	Y	Y	Y
				IL23A		Y		Y		Y	Y
				IP10				Y	Y	Y	Y
				MAPKAPK2				Y
				MEK1/2
				MIG				Y	Y	Y	Y
				MSK1	Y			Y
				MxA
				NF-AT1(NFATC2)				Y
				NF-kB p50/p50
				NF-kB p50/p65
				NF-kB1 (p50)						Y
				NFKBIA				Y	Y	Y	Y
				PDE4
				PKA-cat (cAMP-dependent)
				PKA-cat alpha				Y		Y	Y
				PKA-reg (cAMP-dependent)
				RelA (p65 NF-kB subunit)		Y		Y		Y	Y
				Roflumilast intracellular
				Rolipram intracellular
				TNF-alpha				Y	Y	Y	Y
				c-Raf-1				Y
				iNOS				Y	Y	Y	Y
				p38 MAPK
4	Neurophysiological process_GABA-A receptor life cycle	0.0135445	0.38645	AP complex 2
				AP complex 2 medium (mu) chain				Y
				Cl('-) extracellular region							Y
				Cl('-) intracellular							Y
				Clathrin
				Clathrin heavy chain
				Clathrin light chain
				Dynamin
				Dynamin-1				Y
				Dynein 1, cytoplasmic, heavy chain				Y
				Dynein 1, cytoplasmic, intermediate chains
				GABA extracellular region
				GABA-A receptor
				GABA-A receptor alpha-1 subunit	Y			Y
				GABA-A receptor alpha-1/beta-2/gamma-2
				GABA-A receptor beta-2 subunit	Y
				GABA-A receptor gamma-2 subunit
				GABARAP				Y
				Gephyrin				Y
				NSF				Y
				PLCL1				Y
				PLCL2
				PP1-cat
				Tubulin (in microtubules)
				Ubiquilin-1				Y
				c-Src				Y			Y
				ADAM17				Y		Y
5	G protein-coupled receptors signaling in lung cancer	0.013736	0.38645	AKT(PKB)
				Amphiregulin				Y		Y
				Arachidonic acid intracellular
				BDKRB2				Y		Y
				Bcl-XL				Y		Y
				Bradykinin
				CCL5				Y	Y	Y	Y
				CCR5				Y	Y	Y	Y
				CD44				Y		Y
				CNR1
				CNR2				Y
				CXCR4				Y		Y
				Ca('2+) cytosol							Y
				CaMK II
				Calmodulin
				Cyclic AMP intracellular						Y	Y
				Cyclin D1		Y		Y		Y
				Dronabinol extracellular region
				EDNRA						Y	Y
				EDNRB				Y		Y
				EGF				Y		Y	Y
				EGFR				Y		Y	Y
				ERK1/2				Y
				Endothelin-1		Y		Y	Y	Y	Y
				G-protein alpha-12				Y
				G-protein alpha-12 family
				G-protein alpha-i family
				G-protein alpha-q/11
				G-protein alpha-s				Y		Y
				G-protein beta/gamma
				GALR2				Y
				GRP(1-27)
				GRP-R				Y
				Galanin				Y
				Galpha(i)-specific cannabis GPSRs
				Galpha(i)-specific peptide GPCRs	Y
				Galpha(q)-specific peptide GPCRs	Y
				HB-EGF				Y		Y
				HB-EGF(mature)
				I-kB
				IKK-alpha				Y		Y
				IL-8				Y	Y	Y	Y
				IL8RA				Y	Y	Y	Y
				IL8RB				Y	Y	Y	Y
				LPAR1
				Lysophosphatidic acid extracellular region
				MMP-2				Y	Y	Y	Y
				NT
				NTSR1		Y		Y
				PDK (PDPK1)
				PGE2R1						Y
				PGE2R3				Y		Y
				PGE2R4				Y		Y
				PKA-cat (cAMP-dependent)
				PKA-reg (cAMP-dependent)
				Prostaglandin E2 extracellular region				Y		Y	Y
				Pyk2(FAK2)	Y			Y
				RelA (p65 NF-kB subunit)		Y		Y		Y	Y
				RhoA				Y	Y		Y
				SDF-1				Y		Y
				SSTR2				Y
				SSTR3				Y
				SSTR5				Y
				STAT3		Y		Y		Y
				Somatostatin				Y
				TGF-alpha				Y		Y	Y
				VEGF-A		Y		Y	Y	Y	Y
				VIP						Y
				VIP receptor 1
				VIP receptor 2				Y
				alpha-V/beta-3 integrin
				c-Fos				Y		Y	Y
				c-Src				Y			Y
				p70 S6 kinase1				Y		Y
